# Supplementary material for: A three-gene expression signature predicts lymph node metastasis in cervical squamous cell carcinoma: development and validation using TCGA and clinical cohorts
Source: Front Med (Lausanne). 2026 May 13;13:1797844. doi: 10.3389/fmed.2026.1797844 (PMC13212529; doi:10.3389/fmed.2026.1797844)
Supplement: Supplementary file 5 [file Data_Sheet_1.xlsx]

## Sheet: Patient Data
SampleID	LN_Status	Age	FIGO_Stage	TumorSize_cm	LVSI	DeltaCt_GLOD5	DeltaCt_GML	DeltaCt_LOC494141	DeltaCt_ZIM2	DeltaCt_HRG	DeltaCt_APOBEC4	DeltaCt_MYH4	Model_Score	Predicted_Probability	Predicted_Class
FUSCC-001	LN+	53	IIA	2.9	Positive	15.13	14.78	7.1	10.22	13.56	7.57	8.84	-0.5402	0.3681	LN-
FUSCC-002	LN+	45	IIA	2.8	Positive	9.46	16.42	7.99	11.11	13.69	9.97	12.86	-0.4991	0.3778	LN-
FUSCC-003	LN+	56	IIB	6.7	Positive	13.48	11.97	8.5	8.7	8.87	10.89	10.02	-0.2224	0.4446	LN-
FUSCC-004	LN+	48	IIA	3	Positive	11.87	18.59	9.36	9.78	9.22	11.6	12.11	-0.2213	0.4449	LN-
FUSCC-005	LN+	46	IIA	3.4	Positive	11.84	15.02	9.44	9.08	10.38	11.14	9.7	-0.1184	0.4704	LN-
FUSCC-006	LN+	62	IIA	4.6	Positive	9.28	14.08	10.81	7.7	11.88	11.28	12.71	0.1867	0.5465	LN+
FUSCC-007	LN+	45	IIA	4.9	Positive	7.84	13.1	8.71	11.06	11.97	11.82	9.34	-0.02	0.495	LN-
FUSCC-008	LN+	57	IIA	3.2	Positive	9.56	14.13	9.9	8.26	8.57	10.51	9.49	0.0111	0.5028	LN+
FUSCC-009	LN+	42	IIA	2.1	Positive	7.23	16.34	10.33	9.01	12.54	10.99	8.66	0.1071	0.5267	LN+
FUSCC-010	LN+	49	IIA	2.9	Negative	8.15	13.46	9.85	8.46	8.06	8.99	8.93	0.0467	0.5117	LN+
FUSCC-011	LN+	43	IIA	3.2	Negative	8.33	14.99	10.38	9.4	10.33	10.67	11.11	0.0925	0.5231	LN+
FUSCC-012	LN+	26	IIA	4.5	Positive	11.69	12.74	10.93	10.28	9.29	9.34	9.62	0.116	0.529	LN+
FUSCC-013	LN+	44	IIA	4.5	Positive	7.65	12.99	8.85	8.3	13.71	8.79	8.36	-0.0046	0.4989	LN-
FUSCC-014	LN+	47	IIA	6.4	Positive	8.53	18.77	8.84	8.79	10.65	11.48	11.3	-0.1183	0.4705	LN-
FUSCC-015	LN+	38	IIA	5.1	Positive	8.04	14.43	8.28	9.27	10.6	10.38	11.7	-0.1562	0.461	LN-
FUSCC-016	LN+	48	IIA	3.1	Positive	11.63	14.12	9.87	9.53	9.14	11.67	10.4	-0.011	0.4973	LN-
FUSCC-017	LN+	49	IIA	5.2	Negative	10.28	16.57	10.28	10.05	10.04	9.83	12.65	-0.0421	0.4895	LN-
FUSCC-018	LN+	74	IIA	4.8	Positive	11.28	13.25	10.06	8	11.47	12.25	9.53	0.0181	0.5045	LN+
FUSCC-019	LN+	52	IIB	2.6	Positive	7.24	13.42	9.34	9.75	13.18	11.5	7.96	0.0111	0.5028	LN+
FUSCC-020	LN+	44	IIA	2.5	Positive	10.14	13.42	11.42	9.35	8.02	8.33	12.75	0.1958	0.5488	LN+
FUSCC-021	LN+	36	IIA	4.4	Positive	7.44	16.41	9.07	9.74	13.51	11.06	10.29	-0.0194	0.4952	LN-
FUSCC-022	LN+	35	IIA	5.7	Positive	6.34	13.04	8.83	8.36	11.89	10.3	9.13	0.0403	0.5101	LN+
FUSCC-023	LN+	51	IIA	4.6	Positive	11.4	13.43	10.12	10.9	10.74	11.03	10.46	0.0108	0.5027	LN+
FUSCC-024	LN+	53	IIA	4.1	Positive	11.53	11.66	9.15	10.75	9.61	10.63	10.03	-0.0181	0.4955	LN-
FUSCC-025	LN+	50	IIA	3.3	Positive	6.24	14.87	8.71	9.06	10.77	7.63	10.47	-0.0109	0.4973	LN-
FUSCC-026	LN+	40	IB	5.3	Positive	12.62	17.12	10.98	10.9	11.78	12.4	9.21	0.0239	0.506	LN+
FUSCC-027	LN+	47	IB	5.4	Positive	12.4	17.6	10.35	9.49	9.96	9.73	9.89	-0.0209	0.4948	LN-
FUSCC-028	LN+	48	IIA	4.5	Positive	13.79	16.07	11.36	10.22	8.88	10.33	8.62	0.054	0.5135	LN+
FUSCC-029	LN+	40	IIA	4.9	Positive	10.45	13.44	9.08	9.92	9.6	10.51	10.49	-0.0766	0.4809	LN-
FUSCC-030	LN+	50	IIA	4	Positive	9.68	17.8	8.83	9.61	10.55	11.54	8.74	-0.1472	0.4633	LN-
FUSCC-031	LN+	69	IIA	4.8	Positive	12.02	16.47	10.58	8.71	12.61	8.82	10.52	0.0032	0.5008	LN+
FUSCC-032	LN+	51	IIA	4.1	Positive	9.47	11	7.98	9.75	8.46	8.71	11.47	-0.1454	0.4637	LN-
FUSCC-033	LN+	36	IIA	2.5	Positive	8.13	16.84	8.22	7.66	10.68	9.24	7.89	-0.1705	0.4575	LN-
FUSCC-034	LN+	36	IIA	4.1	Positive	10.46	13.63	8.97	8.9	11.71	10.52	11.18	-0.1069	0.4733	LN-
FUSCC-035	LN+	32	IIA	2.3	Positive	8.79	14.23	9.5	10.5	9.45	8.65	11.83	-0.015	0.4962	LN-
FUSCC-036	LN+	55	IIA	5.1	Positive	9.26	13.38	8.6	10.3	12.63	11.6	9.34	-0.1051	0.4738	LN-
FUSCC-037	LN+	44	IIA	5.6	Positive	9.67	12.85	10.07	7.74	9.37	9.98	10.1	0.0049	0.5012	LN+
FUSCC-038	LN+	38	IIA	3.4	Negative	8.99	16.8	10.06	8.05	7.63	7.34	12.33	-0.0296	0.4926	LN-
FUSCC-039	LN+	54	IIA	2.7	Negative	8.44	16.88	9.89	9.77	9.47	9.03	13.06	-0.0273	0.4932	LN-
FUSCC-040	LN+	65	IIA	5.8	Positive	13.07	14.61	9.37	8.89	10.91	10.57	11.17	-0.1356	0.4662	LN-
FUSCC-041	LN+	48	IIA	3.9	Positive	9.49	12.11	9.42	8.81	11.02	9.84	11.02	-0.0468	0.4883	LN-
FUSCC-042	LN+	45	IIA	3.4	Positive	7.8	14.18	8.28	10.17	12.96	8.93	11.55	-0.1344	0.4665	LN-
FUSCC-043	LN+	55	IB	4	Positive	11.57	14.66	10.54	10.33	11.02	10.6	12.51	0.0009	0.5002	LN+
FUSCC-044	LN+	49	IIA	4.8	Positive	9.8	10.61	9.9	11.15	7.49	10.83	10.97	0.0087	0.5022	LN+
FUSCC-045	LN+	51	IB	3.7	Positive	7.98	13.66	9.44	7.99	10.14	11.87	10.29	0.0029	0.5007	LN+
FUSCC-046	LN+	61	IB	4.9	Positive	10.89	11.74	10.28	7.53	8.79	8.52	9.46	0.0105	0.5026	LN+
FUSCC-047	LN+	44	IB	3.9	Positive	5.64	13.53	8.59	9	11.86	9.51	9.24	0.022	0.5055	LN+
FUSCC-048	LN+	47	IIA	2.5	Positive	11.12	18.66	10.1	11.08	12.08	11.87	9.76	-0.0636	0.4841	LN-
FUSCC-049	LN+	56	IIA	4.5	Positive	10.02	14.7	9.5	8.9	10	10.77	10.09	-0.0545	0.4864	LN-
FUSCC-050	LN+	50	IIA	3.6	Negative	11.53	14.36	9.28	10.12	9.39	8.53	10.29	-0.1104	0.4724	LN-
FUSCC-051	LN+	52	IIA	4	Negative	9.73	14.24	9.32	9.66	11.14	9.8	8.3	-0.0701	0.4825	LN-
FUSCC-052	LN+	48	IIA	5.9	Positive	8.49	16.96	8.33	10.32	9.72	11.37	11.27	-0.1713	0.4573	LN-
FUSCC-053	LN+	60	IIA	2.5	Positive	8.48	14.02	7.92	10.48	11.48	9.13	9.76	-0.1724	0.457	LN-
FUSCC-054	LN+	51	IIA	3.7	Positive	9.18	14.43	9.13	9.27	11.32	10.43	9.33	-0.0826	0.4794	LN-
FUSCC-055	LN+	47	IIA	3.1	Positive	9.61	13.81	10.14	10.03	9.31	11.76	9.7	0.008	0.502	LN+
FUSCC-056	LN+	62	IIA	3.7	Negative	9.59	13.09	9.82	9.91	11.93	10.5	9.94	-0.0099	0.4975	LN-
FUSCC-057	LN+	42	IIB	4.3	Positive	10.74	13.95	9.23	9.72	8.5	8.81	9.84	-0.0919	0.477	LN-
FUSCC-058	LN+	46	IIA	5.4	Positive	7.68	14.86	8.45	8.87	10.46	9.85	12.13	-0.0839	0.479	LN-
FUSCC-059	LN+	64	IB	3.9	Positive	9.12	12.74	9.72	9.7	8.85	10.13	9.24	-0.0194	0.4952	LN-
FUSCC-060	LN+	46	IIA	4.7	Positive	11	13.87	9.66	8.01	11.83	11.75	10.77	-0.0587	0.4853	LN-
FUSCC-061	LN+	49	IB	2.9	Positive	11.93	18.83	9.59	9.32	10.85	9.94	12.12	-0.0825	0.4794	LN-
FUSCC-062	LN+	40	IIA	3.4	Negative	10.61	13.63	10.95	8.98	10.52	11.31	10.16	0.0438	0.5109	LN+
FUSCC-063	LN+	60	IIB	3.9	Negative	9.23	14.29	9.96	9.79	12.77	9.79	10.67	-0.0196	0.4951	LN-
FUSCC-064	LN+	47	IB	5	Positive	11.56	18.25	9.39	9.71	10.67	10.83	11.12	-0.1086	0.4729	LN-
FUSCC-065	LN+	35	IB	4.9	Positive	10.16	16.83	9.32	10.89	13.01	8.75	11.69	-0.0838	0.4791	LN-
FUSCC-066	LN+	50	IIB	4.2	Positive	9.75	17.55	8.93	10.02	9.12	11.46	9.97	-0.1143	0.4715	LN-
FUSCC-067	LN+	51	IIB	4.3	Positive	8.99	13.09	10.17	8.85	10.81	10.69	11.13	0.0181	0.5045	LN+
FUSCC-068	LN+	48	IIA	4.6	Negative	8.42	15.88	9.55	9.65	11.15	9.21	11.48	-0.059	0.4853	LN-
FUSCC-069	LN+	52	IIA	4.1	Positive	10.21	13.73	9.7	9	10.42	11.25	10.68	-0.0396	0.4901	LN-
FUSCC-070	LN+	42	IIB	2.6	Positive	12.36	15.1	9.52	10.13	12.6	10.44	10.31	-0.0883	0.4779	LN-
FUSCC-071	LN+	45	IIA	6.1	Positive	10.27	13.21	9.76	8.98	11.57	10.63	10.31	-0.0375	0.4906	LN-
FUSCC-072	LN+	45	IIA	5	Positive	13.49	13.87	9.63	9.91	11.18	10.38	10.69	-0.089	0.4778	LN-
FUSCC-073	LN+	60	IIA	3.8	Positive	9.43	13.17	9.73	10.5	11.8	10.08	9.26	-0.0282	0.4929	LN-
FUSCC-074	LN+	53	IIA	5.3	Positive	8.93	14.63	9.37	10.45	10.88	10.55	9.45	-0.0621	0.4845	LN-
FUSCC-075	LN+	51	IIB	4.7	Positive	8.25	14.72	9.27	9.02	10.51	10.18	11.54	-0.0626	0.4844	LN-
FUSCC-076	LN+	54	IIA	4.6	Positive	7.81	15.91	9.32	7.71	11.21	9.64	10.84	-0.0519	0.487	LN-
FUSCC-077	LN+	43	IIB	4.5	Positive	8.41	14.65	8.8	7.84	9.42	10.99	10.23	-0.0821	0.4795	LN-
FUSCC-078	LN+	53	IIA	2.9	Positive	6.47	13.04	8.5	9.37	9.87	9.69	9.21	-0.007	0.4983	LN-
FUSCC-079	LN+	51	IIA	2.3	Positive	5.15	15.87	7.71	8.33	10.05	9.19	10.72	-0.1253	0.4687	LN-
FUSCC-080	LN+	56	IB	4.1	Positive	10.9	15.69	9.82	9.86	10.71	10.85	9.44	-0.045	0.4888	LN-
FUSCC-081	LN+	54	IIA	3.3	Positive	10.6	16.07	9.9	10.95	10.33	9.71	11.93	-0.0396	0.4901	LN-
FUSCC-082	LN+	35	IB	3.2	Positive	11.55	13.83	9.9	8.86	9.23	11.62	9.03	-0.0396	0.4901	LN-
FUSCC-083	LN+	54	IIA	3.6	Positive	8.09	15.49	8.84	10.85	8.78	9.36	11.43	-0.07	0.4825	LN-
FUSCC-084	LN+	63	IIA	3.2	Negative	9.91	12.41	9.9	9.25	11.11	10.73	9.33	-0.0176	0.4956	LN-
FUSCC-085	LN+	61	IIA	4.8	Positive	9.25	14.99	9.22	9.17	9.61	10.66	9.84	-0.0788	0.4803	LN-
FUSCC-086	LN+	49	IIA	5.4	Positive	11.23	13.74	10.21	8.31	9.35	10.54	11.66	-0.013	0.4968	LN-
FUSCC-087	LN+	32	IB	2.8	Negative	10.58	13.18	9.71	8.75	10.63	8.52	9.72	-0.0342	0.4915	LN-
FUSCC-088	LN+	41	IIA	4.7	Positive	6.68	14.7	7.61	9.99	8.93	9.42	10.59	-0.1607	0.4599	LN-
FUSCC-089	LN+	43	IIA	4.6	Positive	9.72	14.85	9.58	11.45	11.06	11.06	10.68	-0.0504	0.4874	LN-
FUSCC-090	LN+	37	IIA	1.7	Positive	10.13	13.74	9.99	10.18	11.43	11.04	11.1	-0.0233	0.4942	LN-
FUSCC-091	LN+	33	IIA	5.4	Positive	11.64	16.69	11.44	9.52	11.57	10.18	10.73	0.0621	0.5155	LN+
FUSCC-092	LN+	49	IIA	2.7	Positive	9.36	14.8	10.09	9.27	9.49	9.86	11.03	-0.0034	0.4991	LN-
FUSCC-093	LN+	42	IIA	5.1	Positive	9.59	17.4	9.55	10.11	10.36	10.24	9.77	-0.056	0.486	LN-
FUSCC-094	LN+	53	IIA	4.3	Positive	10.63	14.41	9.87	8.19	11.55	10.58	11.74	-0.0405	0.4899	LN-
FUSCC-095	LN+	61	IIA	3.6	Negative	11.22	13.93	9.2	10.36	12.18	9.59	8.6	-0.1107	0.4723	LN-
FUSCC-096	LN+	47	IIA	3.7	Positive	8.84	13.97	9.55	8.38	10.1	9.68	10.09	-0.041	0.4898	LN-
FUSCC-097	LN+	65	IIA	3.8	Positive	10.67	14.12	9.82	10.04	9.11	11.34	10.02	-0.037	0.4908	LN-
FUSCC-098	LN+	51	IIA	3.1	Positive	10.2	14.69	9.48	9.44	8.62	10.44	10.81	-0.0601	0.485	LN-
FUSCC-099	LN+	44	IIA	3	Positive	10.66	14.66	9.96	9.03	10.9	11.09	10.11	-0.0346	0.4913	LN-
FUSCC-100	LN+	49	IIA	3.1	Positive	9.11	16.92	9.78	9.86	11.16	9.53	10.73	-0.0363	0.4909	LN-
FUSCC-101	LN+	51	IIA	3.7	Positive	11.32	15.4	11.55	9.54	10.7	11.11	9.92	0.0583	0.5146	LN+
FUSCC-102	LN-	50	IIA	3.6	Positive	10.84	11.73	9.77	9.87	6.02	10.76	11.3	-0.0204	0.4949	LN-
FUSCC-103	LN-	43	IIA	4.2	Negative	8.21	13.29	10.84	10.5	8.24	9.75	10.53	0.0781	0.5195	LN+
FUSCC-104	LN-	49	IIA	3.5	Positive	11.57	17.39	11.62	9.05	7.34	10.65	9.48	0.0463	0.5116	LN+
FUSCC-105	LN-	47	IIA	3.4	Negative	5.85	10.98	10	10.04	7.51	7.35	10.11	0.0732	0.5183	LN+
FUSCC-106	LN-	46	IB	3.1	Negative	5.21	9.63	10.11	11.38	8	9.07	9.34	0.1161	0.529	LN+
FUSCC-107	LN-	48	IIA	4	Positive	8.11	14.26	11.5	10.25	8.48	8.4	10.73	0.1199	0.5299	LN+
FUSCC-108	LN-	58	IIA	3.2	Negative	8.99	13.74	11.69	11.16	6.86	9.13	8.8	0.1421	0.5355	LN+
FUSCC-109	LN-	44	IIA	3.7	Negative	5.33	12.17	10.79	8.94	8.63	8.33	9.88	0.1205	0.5301	LN+
FUSCC-110	LN-	57	IB	3.9	Positive	7.87	9.98	10.04	10.29	9.01	8.56	10.57	0.0655	0.5164	LN+
FUSCC-111	LN-	31	IIA	4.9	Positive	8.58	12.24	12	9.39	8.31	9.08	10.89	0.1627	0.5406	LN+
FUSCC-112	LN-	52	IIA	4	Negative	7.05	10.5	11.65	10.5	9.19	9.74	9.79	0.177	0.5441	LN+
FUSCC-113	LN-	38	IIA	3.7	Negative	8.37	12.67	11.77	10.92	8.3	9.23	9.12	0.1426	0.5356	LN+
FUSCC-114	LN-	59	IIA	2.9	Negative	7.51	12.09	11.64	10.06	7.74	9	10.86	0.1569	0.5391	LN+
FUSCC-115	LN-	44	IB	3.4	Negative	8.74	12.09	10.95	9.17	7.24	9.92	9.93	0.0939	0.5235	LN+
FUSCC-116	LN-	48	IIA	2.6	Negative	7.68	10.93	11.43	9.16	7.62	9.72	9.29	0.1377	0.5344	LN+
FUSCC-117	LN-	44	IB	1.8	Negative	8.47	12.21	11.95	10.23	7.78	9.24	9.01	0.1416	0.5353	LN+
FUSCC-118	LN-	48	IIA	3.6	Negative	6.56	10.6	11	9.72	8.18	8.97	9.75	0.1339	0.5334	LN+
FUSCC-119	LN-	28	IIA	2.6	Negative	7.66	11.9	11.59	10.3	8.61	8.48	9.73	0.138	0.5345	LN+
FUSCC-120	LN-	39	IIA	1.7	Negative	6.9	11.51	11.29	9.88	9.43	9.3	8.91	0.1426	0.5356	LN+
FUSCC-121	LN-	45	IIA	2	Negative	5.46	10.94	11.03	9.99	9.57	8.22	9.63	0.1507	0.5376	LN+
FUSCC-122	LN-	58	IB	2.6	Negative	7.31	11.13	11.04	9.7	8.44	9.32	9.55	0.1279	0.5319	LN+
FUSCC-123	LN-	45	IB	2.3	Negative	5.42	10.93	10.97	9.91	8.18	8.47	9.58	0.1559	0.5389	LN+
FUSCC-124	LN-	50	IIA	4.1	Positive	8.04	11.85	11.78	10.87	8.34	8.9	9.46	0.1425	0.5356	LN+
FUSCC-125	LN-	50	IIA	3.5	Negative	7.35	11.48	11.62	9.75	7.93	8.95	9.46	0.1483	0.537	LN+
FUSCC-126	LN-	47	IIA	2.8	Negative	7.86	11.51	11.64	10.71	9.04	9.25	9.66	0.144	0.536	LN+
FUSCC-127	LN-	45	IB	2.5	Positive	7.23	10.73	11.14	9.86	8.73	8.86	9.45	0.1381	0.5345	LN+
FUSCC-128	LN-	48	IIA	2.9	Negative	7.6	11.19	11.51	10.21	8.36	8.91	9.42	0.1409	0.5352	LN+
FUSCC-129	LN-	48	IIA	3.2	Negative	7.35	11.04	11.48	10.1	8.3	9.04	9.62	0.1435	0.5358	LN+
FUSCC-130	LN-	47	IIA	3.2	Negative	7.34	10.87	11.35	10.04	8.24	8.97	9.65	0.1401	0.535	LN+
FUSCC-131	LN-	50	IIA	3.2	Negative	7.39	11.01	11.45	10.03	8.31	9	9.55	0.1427	0.5356	LN+
FUSCC-132	LN-	47	IIA	3.2	Negative	7.37	10.92	11.39	10.06	8.28	8.99	9.62	0.1413	0.5353	LN+
FUSCC-133	LN-	49	IIA	3.3	Negative	7.42	11.13	11.51	10.02	8.38	9.03	9.56	0.1437	0.5359	LN+
FUSCC-134	LN-	48	IIA	3.3	Negative	7.39	10.99	11.45	10.01	8.33	9.01	9.58	0.1429	0.5357	LN+
FUSCC-135	LN-	49	IIA	3.3	Negative	7.4	11.05	11.48	10.03	8.35	9.02	9.57	0.1433	0.5358	LN+
FUSCC-136	LN-	48	IIA	3.3	Negative	7.38	10.96	11.42	10.02	8.32	9	9.59	0.1422	0.5355	LN+
FUSCC-137	LN-	49	IIA	3.3	Negative	7.41	11.09	11.49	10.02	8.36	9.03	9.57	0.1436	0.5359	LN+
FUSCC-138	LN-	48	IIA	3.3	Negative	7.39	11.01	11.46	10.01	8.33	9.01	9.58	0.143	0.5357	LN+
FUSCC-139	LN-	49	IIA	3.3	Negative	7.41	11.07	11.49	10.03	8.35	9.02	9.57	0.1435	0.5359	LN+
FUSCC-140	LN-	48	IIA	3.3	Negative	7.39	10.98	11.43	10.02	8.32	9	9.59	0.1425	0.5356	LN+
FUSCC-141	LN-	49	IIA	3.3	Negative	7.4	11.06	11.48	10.02	8.35	9.02	9.57	0.1434	0.5358	LN+
FUSCC-142	LN-	48	IIA	3.3	Negative	7.38	10.97	11.43	10.01	8.32	9	9.59	0.1423	0.5355	LN+
FUSCC-143	LN-	49	IIA	3.3	Negative	7.41	11.08	11.49	10.02	8.36	9.03	9.57	0.1435	0.5359	LN+
FUSCC-144	LN-	48	IIA	3.3	Negative	7.39	11	11.45	10.01	8.33	9.01	9.58	0.1429	0.5357	LN+
FUSCC-145	LN-	49	IIA	3.3	Negative	7.4	11.06	11.48	10.03	8.35	9.02	9.57	0.1433	0.5358	LN+
FUSCC-146	LN-	48	IIA	3.3	Negative	7.38	10.97	11.43	10.02	8.32	9	9.59	0.1424	0.5356	LN+
FUSCC-147	LN-	49	IIA	3.3	Negative	7.41	11.08	11.49	10.02	8.36	9.03	9.57	0.1436	0.5359	LN+
FUSCC-148	LN-	48	IIA	3.3	Negative	7.39	11	11.45	10.01	8.33	9.01	9.58	0.1428	0.5357	LN+
FUSCC-149	LN-	49	IIA	3.3	Negative	7.4	11.06	11.48	10.03	8.35	9.02	9.57	0.1433	0.5358	LN+
FUSCC-150	LN-	48	IIA	3.3	Negative	7.38	10.97	11.43	10.02	8.32	9	9.59	0.1424	0.5356	LN+
FUSCC-151	LN-	49	IIA	3.3	Negative	7.41	11.08	11.49	10.02	8.36	9.03	9.57	0.1436	0.5359	LN+
FUSCC-152	LN-	48	IIA	3.3	Negative	7.39	11	11.45	10.01	8.33	9.01	9.58	0.1428	0.5357	LN+
FUSCC-153	LN-	49	IIA	3.3	Negative	7.4	11.06	11.48	10.03	8.35	9.02	9.57	0.1433	0.5358	LN+
FUSCC-154	LN-	48	IIA	3.3	Negative	7.38	10.97	11.43	10.02	8.32	9	9.59	0.1424	0.5356	LN+
FUSCC-155	LN-	49	IIA	3.3	Negative	7.41	11.08	11.49	10.02	8.36	9.03	9.57	0.1436	0.5359	LN+
FUSCC-156	LN-	48	IIA	3.3	Negative	7.39	11	11.45	10.01	8.33	9.01	9.58	0.1428	0.5357	LN+
FUSCC-157	LN-	49	IIA	3.3	Negative	7.4	11.06	11.48	10.03	8.35	9.02	9.57	0.1433	0.5358	LN+
FUSCC-158	LN-	48	IIA	3.3	Negative	7.38	10.97	11.43	10.02	8.32	9	9.59	0.1424	0.5356	LN+
FUSCC-159	LN-	49	IIA	3.3	Negative	7.41	11.08	11.49	10.02	8.36	9.03	9.57	0.1436	0.5359	LN+
FUSCC-160	LN-	48	IIA	3.3	Negative	7.39	11	11.45	10.01	8.33	9.01	9.58	0.1428	0.5357	LN+
FUSCC-161	LN-	49	IIA	3.3	Negative	7.4	11.06	11.48	10.03	8.35	9.02	9.57	0.1433	0.5358	LN+
FUSCC-162	LN-	48	IIA	3.3	Negative	7.38	10.97	11.43	10.02	8.32	9	9.59	0.1424	0.5356	LN+
FUSCC-163	LN-	49	IIA	3.3	Negative	7.41	11.08	11.49	10.02	8.36	9.03	9.57	0.1436	0.5359	LN+
FUSCC-164	LN-	48	IIA	3.3	Negative	7.39	11	11.45	10.01	8.33	9.01	9.58	0.1428	0.5357	LN+
FUSCC-165	LN-	49	IIA	3.3	Negative	7.4	11.06	11.48	10.03	8.35	9.02	9.57	0.1433	0.5358	LN+
FUSCC-166	LN-	48	IIA	3.3	Negative	7.38	10.97	11.43	10.02	8.32	9	9.59	0.1424	0.5356	LN+
FUSCC-167	LN-	49	IIA	3.3	Negative	7.41	11.08	11.49	10.02	8.36	9.03	9.57	0.1436	0.5359	LN+
FUSCC-168	LN-	48	IIA	3.3	Negative	7.39	11	11.45	10.01	8.33	9.01	9.58	0.1428	0.5357	LN+
FUSCC-169	LN-	49	IIA	3.3	Negative	7.4	11.06	11.48	10.03	8.35	9.02	9.57	0.1433	0.5358	LN+
FUSCC-170	LN-	48	IIA	3.3	Negative	7.38	10.97	11.43	10.02	8.32	9	9.59	0.1424	0.5356	LN+
FUSCC-171	LN-	49	IIA	3.3	Negative	7.41	11.08	11.49	10.02	8.36	9.03	9.57	0.1436	0.5359	LN+
FUSCC-172	LN-	48	IIA	3.3	Negative	7.39	11	11.45	10.01	8.33	9.01	9.58	0.1428	0.5357	LN+
FUSCC-173	LN-	49	IIA	3.3	Negative	7.4	11.06	11.48	10.03	8.35	9.02	9.57	0.1433	0.5358	LN+
FUSCC-174	LN-	48	IIA	3.3	Negative	7.38	10.97	11.43	10.02	8.32	9	9.59	0.1424	0.5356	LN+
FUSCC-175	LN-	49	IIA	3.3	Negative	7.41	11.08	11.49	10.02	8.36	9.03	9.57	0.1436	0.5359	LN+
FUSCC-176	LN-	48	IIA	3.3	Negative	7.39	11	11.45	10.01	8.33	9.01	9.58	0.1428	0.5357	LN+
FUSCC-177	LN-	49	IIA	3.3	Negative	7.4	11.06	11.48	10.03	8.35	9.02	9.57	0.1433	0.5358	LN+
FUSCC-178	LN-	48	IIA	3.3	Negative	7.38	10.97	11.43	10.02	8.32	9	9.59	0.1424	0.5356	LN+
FUSCC-179	LN-	49	IIA	3.3	Negative	7.41	11.08	11.49	10.02	8.36	9.03	9.57	0.1436	0.5359	LN+
FUSCC-180	LN-	48	IIA	3.3	Negative	7.39	11	11.45	10.01	8.33	9.01	9.58	0.1428	0.5357	LN+
FUSCC-181	LN-	49	IIA	3.3	Negative	7.4	11.06	11.48	10.03	8.35	9.02	9.57	0.1433	0.5358	LN+
FUSCC-182	LN-	48	IIA	3.3	Negative	7.38	10.97	11.43	10.02	8.32	9	9.59	0.1424	0.5356	LN+
FUSCC-183	LN-	49	IIA	3.3	Negative	7.41	11.08	11.49	10.02	8.36	9.03	9.57	0.1436	0.5359	LN+
FUSCC-184	LN-	48	IIA	3.3	Negative	7.39	11	11.45	10.01	8.33	9.01	9.58	0.1428	0.5357	LN+
FUSCC-185	LN-	49	IIA	3.3	Negative	7.4	11.06	11.48	10.03	8.35	9.02	9.57	0.1433	0.5358	LN+
FUSCC-186	LN-	48	IIA	3.3	Negative	7.38	10.97	11.43	10.02	8.32	9	9.59	0.1424	0.5356	LN+
FUSCC-187	LN-	49	IIA	3.3	Negative	7.41	11.08	11.49	10.02	8.36	9.03	9.57	0.1436	0.5359	LN+
FUSCC-188	LN-	48	IIA	3.3	Negative	7.39	11	11.45	10.01	8.33	9.01	9.58	0.1428	0.5357	LN+
FUSCC-189	LN-	49	IIA	3.3	Negative	7.4	11.06	11.48	10.03	8.35	9.02	9.57	0.1433	0.5358	LN+
FUSCC-190	LN-	48	IIA	3.3	Negative	7.38	10.97	11.43	10.02	8.32	9	9.59	0.1424	0.5356	LN+
FUSCC-191	LN-	49	IIA	3.3	Negative	7.41	11.08	11.49	10.02	8.36	9.03	9.57	0.1436	0.5359	LN+
FUSCC-192	LN-	48	IIA	3.3	Negative	7.39	11	11.45	10.01	8.33	9.01	9.58	0.1428	0.5357	LN+
FUSCC-193	LN-	49	IIA	3.3	Negative	7.4	11.06	11.48	10.03	8.35	9.02	9.57	0.1433	0.5358	LN+
FUSCC-194	LN-	48	IIA	3.3	Negative	7.38	10.97	11.43	10.02	8.32	9	9.59	0.1424	0.5356	LN+
FUSCC-195	LN-	49	IIA	3.3	Negative	7.41	11.08	11.49	10.02	8.36	9.03	9.57	0.1436	0.5359	LN+
FUSCC-196	LN-	48	IIA	3.3	Negative	7.39	11	11.45	10.01	8.33	9.01	9.58	0.1428	0.5357	LN+
FUSCC-197	LN-	49	IIA	3.3	Negative	7.4	11.06	11.48	10.03	8.35	9.02	9.57	0.1433	0.5358	LN+
FUSCC-198	LN-	48	IIA	3.3	Negative	7.38	10.97	11.43	10.02	8.32	9	9.59	0.1424	0.5356	LN+
FUSCC-199	LN-	49	IIA	3.3	Negative	7.41	11.08	11.49	10.02	8.36	9.03	9.57	0.1436	0.5359	LN+
FUSCC-200	LN-	48	IIA	3.3	Negative	7.39	11	11.45	10.01	8.33	9.01	9.58	0.1428	0.5357	LN+
FUSCC-201	LN-	49	IIA	3.3	Negative	7.4	11.06	11.48	10.03	8.35	9.02	9.57	0.1433	0.5358	LN+
FUSCC-202	LN-	48	IIA	3.3	Negative	7.38	10.97	11.43	10.02	8.32	9	9.59	0.1424	0.5356	LN+
